# Supplementary material for: Age-induced prostaglandin E2 impairs mitochondrial fitness and increases mortality to influenza infection
Source: Nat Commun. 2022 Nov 9;13:6759. doi: 10.1038/s41467-022-34593-y (PMC9643978; doi:10.1038/s41467-022-34593-y)
Supplement: Supplementary file 3 — Source Data [file 41467_2022_34593_MOESM3_ESM.xlsx]

## Sheet: Figure 1
Figure 1A
	Young AECs	Young AMs	Aged AECs	Aged AMs
	4058.36	6.56905	16467.6	7.69317
	4662.82	6.56905	16575.5	6.93535
	12041.6	7.94776	30948.5	6.84397
	6178.36	7.70245	18597.9	7.99582
	6251.01		18359.5	7.49177
	12041.6		16467.6
	2482.74
Figure 1B
	Young -IAV	Young +IAV	Aged -IAV	Aged +IAV
	930.938	1701.76	2664.49	3665.34
	1170.02	1831.55	2957.37	3500.9
	911.326	1936.8	3999.49	3263.8
	1070.84	1952.58	1651.08	3164.46
	1058.48	1629.59	1724.64	3408.48
		1555.95	1669.83	4109.47
		1550.26
		1304.97
Figure 1C
	Young															Aged
0 dpi	219.013	1349.84	851.541	1256.19	2557.13	764.106	1296.14	963.501	963.501							2216.99	2018.63	1308.37	3067.6	1870.77	1901.98	1397.58	2158.6
1 dpi	524.351	198.771	192.114	312.086	52.6886	23.1043										1144.48	1238.26	1572.82	576.68	1718.12	1938.14	2001.95
3 dpi	1250.09	1977.74	2638.02	341.798	1352.4	1165.69	1339.26	2245.84	1101.1	1065.82	156.805	247.518				3996.52	702.114	2175.16	1467.67	1198.9	2238.48	1487.06	1738.86	2353.43	1621.53	695.432
6 dpi	1441.55	4291.05	2650.71	4108.8	1409.87	1254.49	2579.93	3215.7	2574.95							16203	4245.68	10280	1893.89	5947.49	2835.8	1486.75	3853.74	1421.23	7687.48	1818.37	4038.35	1831.76	14128.7	3184.25
8 dpi	5191.84	9381.27	416.559	2015.12	2088.62	3592.45	14011.4	936.811	1203.61	1654.08						18565	7872.12	17266.9	5703.31	20803.9	4217.8	25210.4	3822.42	5270.77	25707.5	3002.6	8618.69	24887
Figure 1D
Age	ln(PGE2 pg/ml)
67	5.05176
69	3.03221
18	3.64878
9	3.02156
38	3.57558
51	3.74002
25	2.91772
69	4.24486
22	2.26371
22	3.42281
10	2.70068
66	3.58516
67	3.05073
36	2.91772
7	4.11261
19	3.72633
88	5.36966
54	5.25805
22	3.85213
66	3.95155
57	3.58017
79	3.24845

## Sheet: Figure 2
Figure 2A
	Young AEC	Aged AEC
	117.593	478.704
	168.056	663.426
	132.407	603.704
	108.333	456.944
	350.926	706.019
	87.963	2171.76
	140.278
	267.13
Figure 2B
	Young AEC	Aged AEC
	60.332	133.216
	0	213.368
	28.8485	160.925
	66.4302	129.461
	133.216	190.213
	71.3191	363.682
	34.8738
	99.6092
Figure 2C
	Raw Western Blot for p21
	Raw Western Blot for GAPDH
Figure 2D
	0Gy	5Gy	10Gy	15Gy
	1442.47	1385.03	2314.39	2322.95
	1405.65	1364.72	1754.39	1909.94
	1230.63	1888.9	1760.88	2763.34
	993.317	1672.14	1635.49	2063.99
	1507.84	1447.81	1747.92	2141.65
	1097.49	1582.01	2446.24	3030.67
Figure 2E	Young			Aged
	Veh Control	D&Q (20nM/5uM)	D&Q (200nM/50uM)	Veh Control	D&Q (20nM/5uM)	D&Q (200nM/50uM)
	63.5834	13.0282	12.3335	197.288	28.02	12.9462
	48.0372	74.1674	11.4325	77.6673		12.9098
	13.4166	87.6535	8.7231	78.6315	21.8382	20.4668
	44.7252	23.6693	1.1933	66.9533	3.84748	3.03674
	30.4376	0.981524	2.11364	98.4799	8.48212	4.61327
	47.9016	31.8932	3.87705	96.7307	29.9469	2.49159
	50.2416	39.5425	2.6457	127.143

## Sheet: Figure 3
Figure 3A
	Veh Control	EP2 Antg
	173500	214500
	167000	210500
	213000	235000
	200000	237000
	143500	228500
	153000	225500
Figure 3B
	EP2 Antg	Veh Control
	1.6	0.71
	1.12	0.72
	3.57	1.35
	3.12	1.28
	1.87	1.31
Figure 3C
	EP2 Antg	Veh Control
	0.36	0.19
	0.15	0.38
	0.22	1.07
	0.33	0
	0.27	0.1
	0.14	0.25
Figure 3E	WT	EP2 KO
	81.5	88.8
	73.6	84.3
	65.1	89.1
	87.2	92.7
	87.3	84.3
	83.1	89.2

## Sheet: Figure 4
Figure 4A
	Veh Control	EP2 Antg
	1418	1305
	1489	1122
	1391	1151
	1317	1104
Figure 4B
	Veh Control	EP2 Antg
	342	383
	501	331
	717	218
	568	246
	667	234
Figure 4C
	Veh Control	EP2 Antg
	2426	2099
	2251	2437
	2793	1948
	2256	2108
	2780	1678
	2329	2090
Figure 4D
	RPMI only	1μM PGE2
	94671	94053
	91019	119484
	92221	106531
	93132	130543
	99770	136227
		95294
Figure 4E
	Young AMs	Aged AMs
	0.399	0.503
	0.228	0.346
	0.292	0.23
	0.052	0.207
	0.21	0.268
	0.055	0.37
	0.135	0.316
	0.088	0.236
	0.105	0.521
	0.103	0.302
	0.136	0.379
	0.144	0.112
	0.391	0.196
	0.17	0.256
	0.112	0.129
	0.526	0.214
	0.099	0.29
	0.176	0.165
	0.253	0.226
	0.536	0.29
	0.251	0.108
	0.326	0.244
	0.125	0.223
	0.239	0.211
	0.126	0.255
	0.209	0.211
	0.147	0.215
	0.371	0.289
	0.147	0.24
	0.147	0.226
	0.099	0.548
	0.147	0.406
	0.052	0.1
	0.217	0.146
	0.206	0.117
	0.139	0.192
	0.101	0.156
	0.165	0.265
	0.195	0.104
	0.128	0.235
	0.382	0.532
	0.345	0.153
	0.351	0.191
	0.556	0.174
	0.222	0.72
	0.252	0.259
	0.231	0.28
	0.268	0.407
	0.175	0.32
	0.376	0.592
	0.224	0.216
	0.135	0.336
	0.195	0.271
	0.096	0.363
	0.269	0.164
	0.07	0.266
	0.105	0.173
	0.101	0.175
	0.063	0.093
	0.192	0.129
	0.264	0.423
	0.052	0.213
	0.199	0.244
	0.089	0.177
	0.096	0.061
	0.422	0.349
	0.076	0.425
	0.114	0.249
	0.129	0.233
	0.313	0.235
	0.163	0.789
	0.077	0.371
	0.104	0.146
	0.087	0.131
	0.083	0.187
	0.107	0.168
	0.342	0.203
	0.29	0.179
	0.047	0.276
	0.279	0.279
	0.199	0.18
	0.199	0.254
	0.407	0.218
	0.182	0.108
	0.135	0.23
	0.13	0.109
	0.161	0.249
	0.108	0.207
	0.145	0.225
	0.158	0.254
	0.184	0.241
	0.181	0.245
	0.13	0.15
	0.175	0.198
	0.108	0.143
	0.139	0.202
	0.226	0.199
	0.145	0.134
	0.043	0.174
	0.093	0.161
Figure 4G
	Young AMs	Aged AMs
	1.00437	0.920417
	0.968288	0.944144
	1.01658	0.997915
	0.989504	0.854603
	1.11553	0.908555
	1.05466	0.894311
	1.00774	0.898536
	0.954298
	0.889041
Figure 4H
	Veh Control	EP2 Antg
	0.990029	1.0916
	1.02111	1.06094
	0.979407	1.04408
	1.00298	1.07047
	1.00191	1.05427
	1.02127	1.06796
	0.995628	1.09834
	0.987663	1.05557
	1.04344	1.08258
	1.02409	1.06835
	1.00814	1.07943
	0.977326
	0.974056
	0.987624
Figure 4I
	Time	Veh Control																						+1μM PGE2
	1.31	12.2	14.47	16.65	16.06	17.56	13.83	15.58	14.45	13.97	14.24	14.43	16.2	18.41	17.14	12.78	14.26	14.43	10.19	12.76	11.93	14.2		12.07	10.1	9.47	6.86	10.37	9.03	11.45	10.41	10.11	9.83	13.44	14.05	9.54	8.47	12.28	7.93	10.49
	7.82	11.84	13.41	15.18	12.52	14.91	12.22	13.66	14	14.96	12.97	12.56	14.29	17.64	16.48	12.78	14.81	13.18	8.73	13.11	10.4	14.62		11.31	8.66	7.7	5.42	9.37	8.82	10.8	9.68	8.25	9.52	11.35	16.11	8.68	7.75	10.35	5.76	9.28
	14.3	12.38	13.1	16.23	13.99	15.25	12.87	13.62	14.24	14.21	13.82	13.2	15.77	17.91	16.07	12.74	14.79	13.81	9.19	14.05	11.1	16.14		11.02	10.94	7.87	5.67	9.63	8.78	11.33	10.19	10.17	10.55	13.07	15.36	8.58	8.69	11.54	7.87	9.91
	20.79	11.92	14.1	16	14.57	15.96	13.25	15.25	14.5	14.06	13.87	13.63	16.44	17.5	16.31	13.64	14.55	13.83	8.95	12.7	11.93	17.23		11.95	10.12	8	5.85	9.34	8.73	11.4	10.43	10.84	11.1	13.34	14.46	8.89	8.45	11.42	7.59	11
	27.39	11.95	14.38	8.46	4.86	7.66	6.87	14.09	6.91	5.8	13.29	6.85	7.74	18.18	17.44	12.97	14.61	5.72	2.79	6.05	4.21	17.24		6.3	10.84	8.71	1.6	4.92	5.87	11.35	4.81	6.09	6.25	8.55	14.4	9.34	8.03	12.08	6.9	6.75
	33.88	13.2	14.36	9.17	6.03	8.15	7.17	15.52	6.46	5.89	14.23	7.7	9.3	17.43	17.05	12.9	15.68	7.13	2.46	6.54	6.28	17.24		6.59	10.35	8.82	2.3	5.09	5.19	11.6	5.42	6.93	6.87	8.22	15.75	9.31	8.52	12.07	7.32	7.19
	40.38	12.57	14.2	8.51	5.75	8.57	5.87	14.77	7.58	6.46	14.5	6.53	9.05	18.44	16.81	12.42	14.38	6.46	2.92	6.29	5.4	17.52		7.06	11.22	8.25	1.75	4.93	4.69	10.34	5.73	6.6	7.03	7.29	15.13	9.11	8.46	12.19	7.07	6.01
	46.88	11.69	14.5	8.52	6.65	8.45	6.99	14.57	7.07	6.14	13.55	7.49	9.88	17.58	17.64	11.24	15.94	6.62	3.45	6.54	5.19	17.61		7.27	11.04	7.66	2.2	6.11	5.84	11.01	6.26	6.04	7.47	7.76	14.94	9.39	8.93	11.7	7.54	7.04
	53.49	16.72	19.16	12.52	10.57	11.89	10.17	19.57	10.11	12.31	20.08	15.69	10.58	26.83	24.01	15.29	20.12	8.56	8.18	9.81	7.67	22.29		10.26	15.42	12.56	5.32	8.83	8.15	15.78	9.67	8.57	9.31	10.86	15.12	15.25	11.57	18.11	10.28	9.86
	59.99	17.11	18.29	12.57	10.77	12	9.12	19.86	10.31	11.22	18.7	13.35	11.44	25.05	23.1	18.73	18.54	10.07	5.74	9.51	8.42	23.46		10.88	14.65	11.71	6.04	8.26	7.06	17.06	9.42	10.5	10.72	11.16	17.9	15.54	11.27	17.47	10.37	10.66
	66.49	17.65	18.98	12.54	10.97	12.35	10.08	19.95	10.59	12.41	19.52	14.6	12.87	24.08	21.69	18.1	18.28	10.26	6.33	10.7	9.15	22.16		10.19	15.93	11.3	7.05	8.59	6.79	15.17	10	9.45	10.79	11.05	17.17	15.04	11.95	16.66	10.9	10.33
	72.98	16.63	18.25	14.16	12.72	12.56	11.47	19.8	12.01	13.66	18.74	14.09	13.4	24.29	22.33	18.22	18.77	11.08	6.61	11.63	9.54	22.21		11.18	14.79	11.43	7.37	9.14	5.6	15.23	8.95	10.56	10.27	12.17	17.3	14.99	11.37	17.46	11.69	12.03
	79.58	5.99	5.57	6.89	5.49	13.32	5.41	6.69	5.19	4.87	7.13	13.56	6.06	8.52	8.06	5.48	7.71	4.72	1.2	4.69	4.51	9.73		6.14	4.84	4.77	3.66	9.38	3.95	7.11	4	6.33	6.63	7.29	13.31	4.91	2.97	17.52	2.99	5.31
	86.09	6.39	5.64	6.86	4.49	13.84	5.21	7.35	4.48	4.27	6.2	14.84	5.59	8.25	7.78	5.17	6.68	4.61	2.1	4.32	3.41	10.22		6	4.72	4.32	2.62	10.41	4.73	7.02	4.36	7.62	6.15	8.4	16.46	5.61	2.73	17.26	3.08	6.71
	92.6	5.96	5.51	6.89	3.96	14.52	4.89	6.8	4.67	3.82	6.66	15.23	5.3	8.63	8.12	5.35	6.93	4.7	2.09	4.56	3.93	10.76		5.94	6.01	4.66	2.51	10.99	5.1	7.02	4.88	6.79	6.33	7.44	15.49	4.38	3.5	17.05	3.63	6.68
	99.12	6.03	5.1	6.19	3.91	13.25	5.01	6.34	3.9	3.86	5.92	14.37	6.25	8.19	7.47	4.21	6.77	4.2	0.97	3.78	2.75	9.59		6.24	4.47	4.43	2.35	10.54	4.56	6.9	3.84	6.02	6.7	7.72	15.67	5.14	3.14	17.21	3.47	6.62
	105.65	5.2	4.98	6.57	3.02	14.91	5.16	6.51	5.49	2.72	5.87	15.48	5.63	8.02	6.68	4.67	7.26	4.2	1.38	3.99	3.44	10.39		5.94	4.31	3.28	2.19	10.88	5.26	6.14	4.27	4.7	6.38	6.54	15.52	3.39	2.89	17.03	3.71	6.21
Figure 4J
	Veh Control	+1μM PGE2
	12.08	11.59
	13.77	9.95
	16.01	8.26
	14.29	5.95
	15.92	9.68
	13.04	8.84
	14.52	11.25
	14.3	10.18
	14.3	9.84
	13.73	10.25
	13.46	12.8
	15.68	3.59
	17.86	15
	16.5	8.92
	12.98	8.34
	14.6	11.4
	13.81	7.29
	9.26	10.17
	13.16
	11.34
	15.55
Figure 4K
	Veh Control	+1μM PGE2
	17.03	10.63
	18.67	15.2
	12.95	11.75
	11.26	6.45
	12.2	8.7
	10.21	6.9
	19.8	15.81
	10.75	9.51
	12.4	9.77
	19.26	10.27
	14.43	12.24
	12.07	12.44
	25.06	11.31
	22.78	3.82
	17.58	16.87
	18.93	15.2
	9.99	11.54
	6.72	17.42
	10.41	10.81
	8.69	10.72
	22.53
Figure 4L
	Time	Veh Control																						+1μM PGE2
	1.31	0.63	2.31	2.94	4.45	2.6	3.54	1.33	2.22	2.57	2.24	1.84	1.89	2.58	2.49	2.01	3.07	2.81	2.37	3.13	2.47	5.2		2.23	3.11	0.8	2.28	1.83	1.71	2.7	2.62	0.73	0.07	4.16	3.16	2.73	3.09	3.23	2.36	2.59	2.4
	14.3	1.28	2.05	2.59	3.69	3.21	2.96	1.09	2.09	1.96	1.77	0.8	1.09	1.68	3.01	1.41	1.92	2.52	1.86	2.63	2.33	4.39		1.03	1.46	1.73	1.42	1.31	1.12	1.06	1.04	2.26	0.88	3.73	3.03	3.42	1.85	2	1.19	1.17	2.3
	20.79	0.91	1.8	2.74	3.66	3.58	2.44	1.02	2.19	2.39	2.06	1.17	1.32	2.43	3.3	1.84	2.4	2.38	2.24	2.49	2.8	4.51		1.45	2.31	2.25	1.47	1.64	1.57	1.35	1.65	2.27	1.11	4.06	3.37	3.06	2.06	2.27	1.29	1.45	2.38
	27.39	0.33	0.87	3.84	3.92	3.77	3.85	0.55	3.26	2.84	1.47	1.66	2.34	1.51	2.19	1.29	1.71	4.28	3.66	4.1	3.96	3.83		2	1.71	1.91	1.96	1.6	0.68	0.41	0.8	3.04	0.98	4.35	3.09	2.38	1.54	1.73	0.33	0.42	2.69
	40.38	0.37	1.14	3.78	4.14	3.91	3.58	0.68	3.52	3.84	1.37	2.73	2.64	1.51	2.12	0.98	1.83	3.65	2.63	3.68	3.09	3.69		2.18	1.46	1.36	2.59	2.4	1.43	0.84	3.22	2.89	2.16	4.35	3.81	2.12	0.84	1.05	0.17	0.18	2.38
	46.88	0.32	1.26	4.29	4.3	4.28	3.65	0.77	3.7	4.07	1.61	3.03	2.28	1.5	2.23	1.46	1.75	3.73	2.19	3.5	2.72	3.98		2.42	1.03	1.35	2.92	2.87	1.38	0.93	3.28	3.06	2.54	4.17	3.83	2.1	1.35	1.5	0.7	0.18	2.19
	53.49	2.07	3.26	3.66	4.56	4.38	4.19	2.16	3.41	3.34	3.06	2.41	2.68	5.55	4.49	4.06	4.85	4.5	4.79	4.44	4.36	5.91		2.34	2.08	2.79	2.94	3.1	2.15	2.75	1.63	2.1	1.26	4.93	4.11	2.76	2.5	2.48	1.96	2.36	3.22
	66.49	2.91	3.62	4.09	4.68	4.45	3.84	2.92	3.79	4.27	2.71	3.5	3.74	5.27	4.59	3.7	4.47	4.74	2.63	4.8	4.57	4.45		2.22	3.01	2.73	3.87	3.07	1.64	2.52	2.84	2.44	2.17	4.78	3.88	3.26	2.05	2.47	2.59	3.64	3.46
	72.98	3.41	3.7	4.67	5.1	5.02	4.2	3.15	4.35	4.63	3.02	3.71	3.89	5.74	4.54	3.85	5.16	4.95	4.3	4.87	4.81	5.37		2.73	3.49	2.87	4.56	3.68	1.88	3.21	3.59	3.24	2.73	4.44	4.23	3.44	2.65	2.99	2.99	4.22	4.06
	79.58	2.71	2.84	4.04	4.97	6.01	4.53	3.3	3.65	3.85	3.27	5.13	3.04	4.37	5.05	3.51	5.26	3.97	4.25	4.13	3.96	5.83		2.63	3.77	3.09	3.7	4.65	2.37	3.39	2.57	3.16	2.7	4.83	4.34	4.56	2.95	3.52	3.79	3.18	3.4
	86.09	2.99	3.39	3.16	4.29	5.77	3.63	3.13	3.03	3.46	2.83	4.54	2.86	4.29	4.98	3.51	4.74	4.2	4.2	3.75	4.07	5.35		2.23	3.18	2.66	3.51	4.06	2.67	2.53	2.88	2.76	2.08	4.25	4.15	4.27	3.15	3.27	3.1	3.59	3.55
	92.6	3.6	3.52	3.24	4.37	5.66	3.36	3.14	3.12	3.51	2.69	4.72	3.2	3.98	4.73	3.47	4.54	3.59	3.47	3.67	3.76	5.05		1.74	3.66	2.95	3.56	4.09	2.69	3	3.12	2.61	2.25	4.38	4.26	3.96	2.97	3.38	2.72	3.28	3.8
	99.12	2.96	3.67	3.13	4.59	5.62	3.79	3.17	3.37	3.64	3.03	4.49	3.31	4.06	5.09	3.72	5.01	3.44	3.27	3.19	3.35	4.86		2.35	3.37	2.99	3.72	3.97	2.51	3.51	3.1	2.79	2.27	4.84	3.88	3.44	2.84	3.53	2.55	2.58	2.67
	105.65	2.01	3.48	3.33	4.26	5.38	3.97	3.51	3.43	3.54	2.72	4.47	3.1	3.92	4.41	4.06	4.98	2.97	2.83	3.16	2.75	4.56		2.1	3.9	2.95	3.71	3.91	1.69	3.56	3.58	2.87	2.16	4.36	3.76	3.05	2.66	2.94	1.83	1.82	2.59

## Sheet: Figure 5
Figure 5B
	DPI	Veh Control	EP2 Antg	EP2 + EP4 Antg
	10	1
	11	1		1
	9	1
	16	0		0
	16			0
	16			0
	16			0
	16			0
	11			1
	8			1
	9			1
	7	1
	10	1
	9	1
	5	1
	9	1
	16	0
	16		0
	16		0
	16		0
	8	1
	9	1
	9	1
	9	1
	10		1
	11		1
	10		1
Figure 5D
	dpi	EP2 KO AMs + EP2 Antg	EP2 KO AMs + Veh Control	WT AMs + EP2 Antg	WT AMs + Veh Control
	11	1
	10	1
	15	0
	15	0
	15	0
	10		1
	10		1
	15		0
	9		1
	10		1
	15			0
	15			0
	15			0
	10			1
	9			1
	8				1
	15				0
	9				1
	15				0
	8				1
	9	1
	11	1
	15	0
	15	0
	15	0
	10		1
	15		0
	15		0
	15		0
	8				1
	8				1
	9				1
	10				1
	15			0
	15			0
	10			1

## Sheet: Figure 6
Figure 6A
		Vehicle Control						Ep2 Antg
	2 dpi	6775.01	5629.16	6574.12	6104.93	5588.91	6055.49	17817.7	7222.08	7333.12	4500.19	8910.38	7167.92
	4 dpi	50535	21833.1	47589.1	51695.6	45323.6	35255.8	11231.3	20499.9	40164.6	22188	9532.2	21674.8
	6 dpi	94995.7	75054.2	116511	107494	112544	75203.6	47441.3	56247	36714.9	93004	69431.2	31680.9
Figure 6B
	EP2 Antg							Vehicle Control
0 dpi	213523	210302	235093	237019	227039	225279		173501	154938	180572	201957	152819	145836
2 dpi	133416	196718	179834	197205	183789	221969		91097	116022	54366.5	64927.8	154004	159836
4 dpi	170799	132681	138825	111573	80627.8	131441		42923	84472.5	57538.6	35231	92815.1	61040.1
6 dpi	55668.7	81821	79311.5	88651.9	62437.2	79496.1		65817.1	46930	44959.9	78905.8	46162.4	53174.1
Figure 6 C	Vehicle Control							EP2 Antg
2 dpi	0	365341	0	0	64204.6	0	35795.4	0	0	0	0	0	0	0
4 dpi	1084091	521591	1498864	1149432	598296	413636		0	200568	0	373864	496023	280114
6 dpi		2052841	1527273	1694886	612500	3632386		2163636	976136	413636	2180682	1334091
Figure 6D
	EP2 Antg									Veh Control
2 dpi	134.009	197.575	333.618	86.7508	67.1746	195.189				508.793	966.612	165.879	4740.92	4344.1	115.476
4 dpi	2427.68	66.565	2917.81	3182.6	962.293	2395.09				121.077	1999.46	3822.09	2753.43	3762.05	1819.48
6 dpi	1617.46	801.495	2727.2	794.032	34.5376					3745.05	2827.15	4645.48	4765.67	4051.14
9 dpi	605.842	386.182	805.599	836.893	842.552	160.65	90.6314	305.238		2369.32	1472.82	2522.74	693.571	1492.05	1337.85	1314.91	534.704
Figure 6E
	EP2 Antg									Veh Control
2 dpi	192.981	88.38	183.744	152.386	58.2064	132.097				162.638	160.635	491.067	87.7358	4363.96	102.34
4 dpi	468.233	64.2276	288.832	361.353	146.577	293.054	137.733			103.923	819.703	423.615	368.688	583.759	1939.36
6 dpi	363.37	218.996	358.566	195.022	54.9307					2682.57	476.012	780.374	4583.03	2983.9
9 dpi	425.104	194.876	244.027	60.0177	227.487	170.625	135.777	130.175		294.259	189.388	210.133	283.464	82.9835	133.245	226.734	176.102
Figure 6F
	Veh Control									EP2 Antg
2 dpi	40.1437	151.634	126.312	128.667	123.354	204.402				183.567	599.288	69.9621	27.4456	1135.76	28.633
4 dpi	536.415	93.0894	485.128	749.605	130.459	410.008				57.1253	496.989	954.936	592.054	751.828	444.798
6 dpi	644.757	304.761	597.541	310.517	25.6873					905.483	656.504	1453.35	917.479	1069.23
9 dpi	269.429	63.5821	71.8547	50.9727	33.1629	42.9162	50.1936	63.7551		179.314	79.1779	78.7539	53.2215	52.3822	42.0482	16.2933	55.2901
Figure 6G
	Veh Control									EP2 Antg
2 dpi	340.472	327.733	177.587	299.298	186.722	346.889				319.723	257.992	134.21	295.548	511.723	143.532
4 dpi	257.187	318.557	281.966	205.425	148.824	197.413				165.451	588.351	448.767	661.655	346.138	215.88
6 dpi	376.607	223.936	352.191	217.681	164.925					387.411	310.285	604.926	119.261	357.824
9 dpi	238.508	350.015	186.894	212.766	137.264	261.031	126.945	179.903		1046.35	325.904	525.377	432.008	241.552	220.658	914.469	462.704
Figure 6H
	Mock	Veh Control	EP2 Antg
	0	3.5	1
	0	3	2
	0	3.5	2.5
	0	2	1.5
		2.5	3
		3.5	1.5
			2

## Sheet: Supp Fig 1
Supp Fig 1C
	Young	Aged
	87.5	87.1
	86.1	83.9
	86	83.7
	88.1	74.8
Supp Fig 1D
		Live Young	Live Aged	Early Apoptotic Young	Early Apoptotic Aged	Late Apoptotic Young	Late Apoptotic Aged
		82.3	85.3	4.08	5.48	9.46	4.85
		78.9	83.2	4.05	6.03	12.4	6.21
		81.7	83	4.2	6.91	9.53	6.08
		84.7	78.4	4.4	9.18	6.92	9.05
Supp Fig 1E
	DPI	Young, 400 PFU	Aged, 400 PFU
	11		1
	14	0	0
	14	0	0
	14	0	0
	14	0
	11	0	1
	11	0	1
	11	0
	12	0
	12	0
	9		1
	10		1
	10		1
Supp Fig 1F
	Young HET	Aged HET
	3004.14	4875.62
	1180.21	8797.79
	3474.37	7544.9
	1314.78	641.393
	2503.35	2530.18
	1130.61	8910.27
	581.309	438.089
	879.037	1387.4
	110.659	4241.45
	480.169	2204.47
	52.2278	2533
		5025.32

## Sheet: Supp Fig 2
Supp Fig 2A
	0 Gy	5 Gy	10 Gy	15 Gy
	0.038655	0.137268	0.392194	0.209396
	0.116879	0.113345	0.146255	0.544211
	0.053932	0.09963	0.203828	0.343408
Supp Fig 2B
	Log2(p21/βTubulin) (log2(AU))	PGE2 (pg/ml)
	-4.6932	0.209396
	-3.09691	0.544211
	-4.21272	0.343408
	-2.86493	6.92517
	-3.14121	6.8236
	-3.32728	9.44449
	-1.35036	11.5719
	-2.77344	8.77194
	-2.29458	8.8044
	-2.25569	11.5719
	-0.877762	8.77194
	-1.542	8.8044
Supp Fig 2C
	Veh Control	D&Q (20nM/5uM)	D&Q (200nM/50uM)
	1.07589	0.479118	0.305124
	0.907327	0.139518	0.353145
	0.888019	0.344916	0.181677
	0.434274	0.122534	0.058708

## Sheet: Supp Fig 3
Supp Fig 3A
	Young HET	Aged HET
	770000	570000
	420000	200000
	680000	210000
	500000	240000
	345000	235000
	180000	110000
	400000	145000
	340000	160000
	205000	160000
	270000	180000
	380000	280000
	320000	200000
Supp Fig 3B
	PGE2+EP4 Antg	PGE2+EP2 Antg	Veh Control	PGE + EP2 + EP4 Antg	PGE2
	1605.92	2108.3	1470.04	1818.44	1785.26
	1939.81	1632.5	1237.43	1828.38	2334.35
	1767.44	1131.49	935.426	1704.08	2213.8
	2154.49	1305.91	501.302	1551.1	2456.81
	1856.3	1307.1	687.018	1093.2	2603.02
	1509.2	1405.29	407.108	903.11	2833.02
	1682.08	1522.11	209.108	1072.11	2558.11
			309.067
			297.071
Supp Fig 3C
	EP2 Antg	Veh Control
	616896	342086
	676800	196877
	621360	256378
	309024	648576
	493488	821376
	361860	362040
	341280	424800
	308400	341640
	269400	349800
Supp Fig 3D
	Young	Aged
	55.8807	38.9451
	55.8626	47.9091
	42.6659	36.9587
	51.3205	48.5575

## Sheet: Supp Fig 4
Supp Fig 4B
	0uM	1uM	10uM
	1667	2163	2706
	1651	2090	2557
	1638	2018	2516
Supp Fig 4D
	0uM	1uM	10uM
	509	830	862
	597	1021	1124
	543	766	1081
Supp Fig 4E
	Vehicle Control	1μM PGE2
	4.05	1.78
	4.45	2.93
	4.28	1.85
	4.7	2.15
	5.68	2.38
	5.15
Supp Fig 4F		Veh Control			+1μM PGE2
	Time (minutes)	Mean	SD	N	Mean	SD	N
	1.31	137.68	2.58	15	84.99	4.4	15
	7.79	130.04	2.86	15	79.45	3.91	15
	14.28	128.17	2.78	15	77.46	3.66	15
	20.77	127.07	2.71	15	76.73	3.58	15
	27.37	47.89	0.85	15	31.03	1.57	15
	33.87	47.14	0.98	15	30.18	1.63	15
	40.38	48.45	0.68	15	30.54	1.61	15
	46.88	49.69	0.7	15	30.31	1.5	15
	53.49	183.83	7.8	15	129.18	5.77	15
	60.01	177.33	8.41	15	128.74	6.38	15
	66.5	180.47	9.62	15	127.43	6.82	15
	73.02	185.27	10.67	15	125.88	7.28	15
	79.64	38.06	0.77	15	29.04	1.93	15
	86.16	37.39	0.36	15	28.31	1.97	15
	92.68	36.54	0.48	15	28.68	2.04	15
	99.21	35.25	0.76	15	28.16	2.16	15
	105.72	34.45	0.69	15	27.37	2.13	15
Supp Fig 4G
	+1μM PGE2	Veh Control
	101.99	135.73
	92.52	137.87
	84.96	138.08
	100.51	142.79
	101.72	143.07
	95.04	135.62
	87.7	137.45
	106.57	137.67
	93.36	137.05
	89.99	126.77
	87.26	141.43
	101.06	136.49
	72.75	141.7
	83.99	124.27
	79.07	138.03
Supp Fig 4H
	+1μM PGE2	Veh Control
	160.84	205.1
	150.73	189.73
	150.61	180.9
	138.14	204.05
	152.81	190.45
	126.89	198.98
	126.4	195.35
	139.17	182.36
	112.31	215.97
	129.47	208.9
	114.96	204.23
	134.33	212.86
	154.12	221.28
	112.58	219.66
	144.82	221.56
Supp Fig 4I		Veh Control			+1μM PGE2
	Time (minutes)	Mean	SD	N	Mean	SD	N
	1.31	52.33	1.99	15	37.38	1.27	15
	7.79	53.55	2.59	15	38.4	1.13	15
	14.28	55.27	2.86	15	39.59	1.11	15
	20.77	55.9	2.64	15	40.25	1.2	15
	27.37	89.3	4.84	15	62.77	1.9	15
	33.87	89.18	3.91	15	62.96	2.01	15
	40.38	88.47	3.6	15	63.06	2.03	15
	46.88	88.18	3.58	15	62.83	2.08	15
	53.49	94.43	4.45	15	68	2.55	15
	60.01	82.61	3.16	15	61.03	2.1	15
	66.5	78.05	2.65	15	57.02	1.96	15
	73.02	75.87	2.79	15	55.19	1.89	15
	79.64	76.49	4.18	15	56.2	1.97	15
	86.16	73.48	3.37	15	54.55	1.92	15
	92.68	72.33	3.27	15	53.19	1.78	15
	99.21	73.08	3.95	15	52.79	1.7	15
	105.72	73.51	3.98	15	52.36	1.69	15

[truncated: 2 more sheets: Supp Fig 5, Supp Fig 6]
